# Supplementary material for: Metagenomic Analysis of Gut Microbiota Structure and Function in Adults with Subclinical Hypothyroidism: A Cross-Sectional Study in China
Source: Microorganisms. 2025 Nov 20;13(11):2643. doi: 10.3390/microorganisms13112643 (PMC12654992; doi:10.3390/microorganisms13112643)
Supplement: Supplementary file 1 [file microorganisms-13-02643-s001.zip]

Archive with 8 entries (8 files):
- Figure S2.tif
- Figure S3.tif
- legends.pdf
- supplemental methods.pdf
- Table S1.xlsx
- Table S2.xlsx
- Table S3.xlsx
- Figure S1.tif
