# Supplementary material for: Metagenomic Analysis of Gut Microbiota Structure and Function in Adults with Subclinical Hypothyroidism: A Cross-Sectional Study in China
Source: Microorganisms. 2025 Nov 20;13(11):2643. doi: 10.3390/microorganisms13112643 (PMC12654992; doi:10.3390/microorganisms13112643)
Supplement: Supplementary file 1 [file microorganisms-13-02643-s001.zip › Table S1.xlsx]

## Sheet: Sheet1
Table S1 Shared and Unique Bacterial Genera between Subclinical Hypothyroidism and Overt Hypothyroidism Groups.
Subclinical	Subclinical+Overt	Overt
g__Haloquadratum	g__Henuseptimavirus	g__Motilimonas
g__Fimbriiglobus	g__Wumptrevirus	g__Exceevirus
g__unclassified_c__Archaeoglobi	g__Aidingimonas	g__Halapricum
g__Anderseniella	g__Caedimonas	g__Newforgelanevirus
g__Isoalcanivorax		g__Dunedinvirus
g__Vanderwaltozyma
g__Candidatus_Aquirickettsiella
g__Candidatus_Schmidhempelia
g__Pegethrix
g__Fluviicoccus
g__Epichloe
g__Pyronema
g__Paraperlucidibaca
g__Citrovirus
g__Candidatus_Methylopumilus
g__Thiohalobacter
g__Buhlduvirus
g__Amniculibacterium
g__Candidatus_Avamphibacillus
g__Alkalitalea
g__Scapunavirus
g__Oceanisphaera
g__Tenuibacillus
g__Parathalassolituus
g__Bergeriella
g__Pseudoponticoccus
g__Primorskyibacter
g__Acetohalobium
g__Spartinivicinus
g__Massilibacterium
g__Holzapfeliella
g__Thermohalobaculum
g__Ictavirus
g__Pelobium
g__unclassified_f__Corticoviridae
g__Candidatus_Babela
g__Aquisalibacillus
g__Phaseolibacter
g__Paenochrobactrum
g__Thiocystis
g__Sessilibacter
g__Susfortunavirus
g__Flexibacter
g__Nevevirus
g__unclassified_p__Candidatus_Abawacabacteria
g__Cerasicoccus
g__Candidatus_Paraprochloron
g__Aridibacter
g__unclassified_f__Parvoviridae
g__Minhovirus
g__Halogranum
g__Dawidia
g__Neopusillimonas
g__Paracandidimonas
g__Fontisphaera
g__Piscirickettsia
g__Marinithermus
g__Candidatus_Megaera
g__Candidatus_Thiodubiliella
g__Candidatus_Methanofishera
g__Iphinoe
g__Hydrogenothermus
g__unclassified_f__Candidatus_Methylarchaceae
g__Salasvirus
g__Salinirubrum
