# Supplementary material for: Metagenomic Analysis of Gut Microbiota Structure and Function in Adults with Subclinical Hypothyroidism: A Cross-Sectional Study in China
Source: Microorganisms. 2025 Nov 20;13(11):2643. doi: 10.3390/microorganisms13112643 (PMC12654992; doi:10.3390/microorganisms13112643)
Supplement: Supplementary file 1 [file microorganisms-13-02643-s001.zip › Table S2.xlsx]

## Sheet: sheet 1
Table S2. Covariate-Adjusted Significant Associations between Gut Microbial KEGG Orthology and Thyroid Function Indices.*
‌KEGG Orthology	Thyroid Function Indicator	Coefficient	P_value	q_value
K13733	Tg	0.0959	1.01944e-66	9.13008e-62
K08605	Tg	0.09336	2.87322e-30	1.28663e-25
K18098	Tg	0.01179	1.11609e-22	3.33189e-18
K23167	FT3	0.67094	8.00264e-22	1.79179e-17
K07002	Tg	0.34243	2.80793e-17	5.02957e-13
K21298	Tg	0.05244	3.86545e-17	5.76982e-13
K05557	Tg	0.087	1.09292e-16	1.39831e-12
K23167	T3	-1.21852	1.31717e-16	1.47457e-12
K18480	FT3	11.7477	1.30204e-15	1.29568e-11
K18101	Tg	0.16269	1.03419e-14	9.26222e-11
K18480	T3	-23.4398	9.25712e-14	7.53698e-10
K11636	Tg	0.18251	5.91611e-13	4.41539e-09
K22343	FT3	0.45311	9.215e-13	6.34842e-09
K00255	Tg	0.1212	1.15896e-12	7.41403e-09
K21713	Tg	0.49678	8.56728e-12	5.11524e-08
K22343	T3	-0.87304	1.23394e-10	6.90696e-07
K12743	TSH	2.27581	1.84087e-10	9.69814e-07
K01482	Tg	0.2519	3.67313e-10	2e-06
K23050	Tg	0.01354	2.82728e-09	1.3e-05
K06882	Tg	0.45554	3.62307e-09	1.6e-05
K15660	TSH	1.92808	7.69363e-09	3.3e-05
K15666	TSH	0.82687	1.5879e-08	6.5e-05
K07104	Tg	0.66353	2.56552e-08	9.6e-05
K15657	TSH	0.81323	2.48561e-08	9.6e-05
K22343	FT4	-0.1	2.95142e-08	0.000106
K18480	FT4	-2.28025	3.20553e-08	0.00011
K23167	T4	0.01181	3.84213e-08	0.000127
K16149	Tg	0.22235	4.04614e-08	0.000129
K22224	Tg	0.01891	4.99174e-08	0.000154
K06446	T3	-21.5363	5.95955e-08	0.000178
K06160	TSH	0.49954	8.91827e-08	0.000258
K18480	T4	0.23957	2.29542e-07	0.000642
K22343	T4	0.01046	2.4142e-07	0.000655
K15661	TSH	0.57153	6.87193e-07	0.00181
K23167	FT4	-0.09183	1e-06	0.00315
K07396	Tg	0.14432	3e-06	0.00632
K19971	Tg	0.42627	3e-06	0.008423
K12556	Tg	0.49883	4e-06	0.009134
K01674	T4	0.96727	6e-06	0.012256
K20379	Tg	0.29201	6e-06	0.012256
K21828	Tg	0.28391	6e-06	0.012256
K01674	T3	-63.5769	6e-06	0.012897
K01674	FT4	-8.51699	7e-06	0.013362
K18692	T4	0.77488	7e-06	0.013749
K12952	FT4	-23.165	8e-06	0.015108
K07659	Tg	0.25653	9e-06	0.016687
K19576	Tg	0.18995	1.1e-05	0.019366
K07778	FT4	-17.2098	1.2e-05	0.02078
K07793	FT4	10.773	1.5e-05	0.026872
K18987	FT4	-0.90854	1.8e-05	0.031279
K22431	FT4	2.73839	2e-05	0.033884
K06446	FT3	7.72859	2.2e-05	0.036176
K03614	FT4	16.5947	2.4e-05	0.037755
K21993	Tg	1.24725	2.3e-05	0.037755
K07795	FT4	11.077	2.5e-05	0.038583
K06349	T3	-29.7453	2.6e-05	0.038783
K06446	FT4	-2.2072	2.9e-05	0.042957
K09698	T3	-123.151	3.3e-05	0.047079
K15790	Tg	0.00631	3.2e-05	0.047079
K18356	Tg	0.01705	3.3e-05	0.047079
K06446	T4	0.24657	3.4e-05	0.047133
K01212	T3	-46.2529	3.4e-05	0.047283
K18692	T3	-46.9129	3.6e-05	0.049161
K07707	T4	3.29427	3.8e-05	0.04947
K25157	T3	-91.8948	3.9e-05	0.04947
K07794	FT4	9.75862	3.9e-05	0.04947
K07570	T4	0.80452	3.8e-05	0.04947
K04780	TSH	2.68723	3.9e-05	0.04947
* Statistically significant associations (q-value < 0.05) between microbial KEGG Orthology (KO) terms and thyroid function indices, as identified by MaAsLin2 analysis, with sex, age, and BMI included as covariates. The Coefficient column represents the effect size of the association, and the q-value column denotes the corrected P-value.
