# Supplementary material for: Metagenomic Analysis of Gut Microbiota Structure and Function in Adults with Subclinical Hypothyroidism: A Cross-Sectional Study in China
Source: Microorganisms. 2025 Nov 20;13(11):2643. doi: 10.3390/microorganisms13112643 (PMC12654992; doi:10.3390/microorganisms13112643)
Supplement: Supplementary file 1 [file microorganisms-13-02643-s001.zip › Table S3.xlsx]

## Sheet: Maaslin2分析 显著性相关结果表_MaAsLin2_NR
Table S3. Covariate-Adjusted Significant Associations between Gut Microbial Species and Thyroid Function Indices.*
Microbial Species	Thyroid Function Indicator	Coefficient	P_value	q_value
s__Mobilibacterium_timonense	Tg	15.6473	1.44397e-60	1.43978e-55
s__Leclercia_sp._Marseille-Q4284	Tg	0.32359	1.05484e-57	5.25889e-53
s__Corynebacterium_marambiense	Tg	0.01362	6.55522e-44	2.17874e-39
s__Corynebacterium_sp._13CS0277	Tg	0.0161	3.44796e-42	8.5949e-38
s__Corynebacterium_sp._CCUG_69979	Tg	0.00412	5.45033e-42	1.0869e-37
s__Enterococcus_faecalis	Tg	266.308	1.62965e-39	2.70821e-35
s__Streptococcus_sp._XMC	Tg	1.05356	4.03637e-36	5.74952e-32
s__Aequorivita_lutea	Tg	0.11096	1.72511e-33	2.15013e-29
s__Enterococcus_sp._S157_ASV_20	Tg	0.45535	2.89865e-33	3.21138e-29
s__Cutibacterium_sp._CBA3108	Tg	0.01669	3.31055e-33	3.30095e-29
s__Fastidiosipila_sanguinis	Tg	0.04014	1.41754e-32	1.28493e-28
s__Enterococcus_sp._S183_ASV_20	Tg	0.00755	2.53982e-32	1.94804e-28
s__Enterobacter_sp._638	Tg	0.01459	2.53142e-32	1.94804e-28
s__Butyrivibrio_sp._INlla18	Tg	0.02478	1.95888e-31	1.39514e-27
s__Apilactobacillus_sp._F1	Tg	0.11233	1.02115e-30	6.7879e-27
s__Streptococcus_bovimastitidis	FT3	18.7402	1.38906e-29	8.65644e-26
s__Enterococcus_sp._S115_ASV_20	Tg	0.13183	2.07555e-29	1.21737e-25
s__Leclercia_sp._W17	Tg	0.0309	4.63494e-27	2.5675e-23
s__Streptococcus_bovimastitidis	T3	-37.0641	6.38345e-26	3.34997e-22
s__Psychroserpens_sp.	FT3	2.58749	7.65053e-25	3.81417e-21
s__Streptococcus_macacae	FT3	3.3414	6.56766e-24	3.11839e-20
s__Streptococcus_sp._1171_SSPC	Tg	0.33574	7.43937e-24	3.37172e-20
s__Streptococcus_sp._GS001	Tg	0.18649	2.39613e-23	1.03877e-19
s__Streptococcus_satellite_phage_Javan364	FT3	0.09059	1.72023e-22	7.14682e-19
s__Streptococcus_zalophi	Tg	0.0126	1.92607e-22	7.68193e-19
s__Staphylococcus_sp._GDY8P45P	Tg	0.17545	3.31901e-22	1.27284e-18
s__Arcanobacterium_canis	Tg	0.01156	3.38208e-21	1.24899e-17
s__Pseudoclavibacter_alba	FT3	3.31002	5.08295e-21	1.81008e-17
s__Streptococcus_macacae	T3	-6.63487	5.4075e-21	1.85925e-17
s__Capillibacterium_thermochitinicola	Tg	0.01934	1.14887e-20	3.81848e-17
s__Enterobacter_sp._JBIWA003	FT3	4.30322	1.53553e-20	4.93896e-17
s__Dialister_micraerophilus	Tg	0.16794	5.81744e-20	1.81268e-16
s__Pectobacterium_atrosepticum	FT3	3.95977	2.38242e-19	7.19853e-16
s__Streptococcus_saliviloxodontae	FT3	14.5101	3.07418e-19	9.01549e-16
s__Streptococcus_sp._BIOML-A1	Tg	0.06294	3.29331e-19	9.38217e-16
s__Pseudoclavibacter_alba	T3	-6.71573	4.59214e-19	1.2719e-15
s__Paenibacillus_lupini	Tg	0.01973	1.52798e-18	4.1177e-15
s__Streptococcus_saliviloxodontae	T3	-30.5003	1.91302e-18	5.01966e-15
s__Streptococcus_satellite_phage_Javan364	T3	-0.17176	2.43146e-18	6.21644e-15
s__Citrobacter_sedlakii	Tg	0.01265	3.00562e-18	7.49225e-15
s__Streptococcus_sp._400_SSPC	Tg	0.21285	5.63634e-18	1.37073e-14
s__Streptococcus_sp._FDAARGOS_146	FT3	3.26119	1.22952e-17	2.91893e-14
s__Fibrobacter_sp._UWT3	FT3	2.07329	2.71502e-17	6.29568e-14
s__Psychroserpens_sp.	T3	-4.37364	6.34268e-17	1.43734e-13
s__Aedoeadaptatus_acetigenes	Tg	0.08015	1.01842e-16	2.25658e-13
s__Klebsiella_sp._OBRC7	FT3	9.44242	1.11069e-16	2.40754e-13
s__Streptococcus_sp._FDAARGOS_146	T3	-6.70537	2.55352e-16	5.41727e-13
s__Streptococcus_sp._A12	Tg	1.231	2.87349e-16	5.96908e-13
s__Streptococcus_sp._IMAU_99199	Tg	0.04331	6.21155e-16	1.26399e-12
s__Streptococcus_sp._KS_6	FT3	4.41658	9.03706e-16	1.80217e-12
s__Enterobacter_sp._JBIWA003	T3	-7.82954	1.17373e-15	2.29477e-12
s__Yersinia_aleksiciae	FT3	6.55853	1.26553e-15	2.42665e-12
s__Schaalia_sp._JY-X169	Tg	0.00741	1.48098e-15	2.78619e-12
s__Aerococcus_christensenii	Tg	0.47038	1.95255e-15	3.60534e-12
s__Streptococcus_sp._KS_6	T3	-9.38469	2.23801e-15	4.05731e-12
s__Pectobacterium_atrosepticum	T3	-7.38073	2.57435e-15	4.58372e-12
s__Streptococcus_sp._23.2	FT3	63.3484	4.61141e-15	8.06674e-12
s__Streptococcus_sp._SV1	FT3	0.45493	6.99632e-15	1.20276e-11
s__Loigolactobacillus_binensis	FT3	2.98838	7.84427e-15	1.32568e-11
s__Streptococcus_sp._23.2	T3	-133.261	1.88563e-14	3.1336e-11
s__Klebsiella_sp._OBRC7	T3	-18.5792	2.21651e-14	3.62309e-11
s__Ruminococcus_sp._A254.MGS-108	Tg	2.32033	2.67821e-14	4.30717e-11
s__Brevibacterium_paucivorans	Tg	0.00298	3.26968e-14	5.17491e-11
s__Leuconostoc_miyukkimchii	Tg	0.01506	4.60405e-14	7.17296e-11
s__Streptococcus_sp._CF8-6	FT3	2.24893	4.84345e-14	7.42985e-11
s__Loigolactobacillus_binensis	T3	-6.1693	8.32212e-14	1.25727e-10
s__Streptococcus_sp._AC15	FT3	1.52043	1.57433e-13	2.34293e-10
s__Alloalcanivorax_venustensis	Tg	0.01637	7.44081e-13	1.09106e-09
s__Streptococcus_sp._AC15	T3	-3.1571	1.03664e-12	1.49802e-09
s__Fibrobacter_sp._UWT3	T3	-3.66077	1.56486e-12	2.19764e-09
s__Streptococcus_sp._ST2	Tg	0.24675	1.5536e-12	2.19764e-09
s__Streptococcus_macacae	T4	0.07261	1.6435e-12	2.27602e-09
s__Streptococcus_sp._HMSC36C04	T3	-18.9968	2.30563e-12	3.14924e-09
s__Pseudoramibacter_porci	Tg	0.07295	3.90678e-12	5.26412e-09
s__Streptococcus_sp._CF8-6	T3	-4.41779	4.55959e-12	5.98206e-09
s__Streptococcus_sp._DD13	Tg	0.05346	4.54898e-12	5.98206e-09
s__Yersinia_aleksiciae	T3	-12.018	5.19231e-12	6.7237e-09
s__Streptococcus_sp._HMSC36C04	FT3	8.59718	6.5636e-12	8.39047e-09
s__Peptostreptococcus_sp._MV1	Tg	0.01866	9.32608e-12	1.17709e-08
s__Siphoviridae_sp._ctzrC10	Tg	0.02723	1.61281e-11	2.01017e-08
s__Cloacibacillus_sp.	Tg	0.23734	1.77389e-11	2.1641e-08
s__Paenibacillus_caui	FT3	1.43132	1.77973e-11	2.1641e-08
s__Enterococcus_aquimarinus	Tg	0.06986	1.87168e-11	2.22173e-08
s__Siphoviridae_sp._ctV7t52	Tg	0.00704	1.85241e-11	2.22173e-08
s__Streptococcus_sp._HMSC072C09	Tg	0.32191	3.09262e-11	3.62783e-08
s__Prevotella_phage_R001	Tg	8.03136	3.62042e-11	4.19759e-08
s__Streptococcus_bovimastitidis	T4	0.32933	3.8371e-11	4.39767e-08
s__Siphoviridae_sp._ctxvK3	FT3	16.4066	4.85842e-11	5.50493e-08
s__Actinobacillus_porcinus	FT3	0.46759	6.20806e-11	6.95512e-08
s__Streptococcus_macacae	FT4	-0.5907	6.93085e-11	7.67861e-08
s__Streptococcus_sp._CCH5-D3	T3	-27.0246	1.22605e-10	1.34341e-07
s__Streptococcus_bovimastitidis	FT4	-2.83196	1.34215e-10	1.45462e-07
s__Butyrivibrio_hungatei	Tg	0.20378	1.41795e-10	1.52026e-07
s__Streptococcus_sp._HMSC034B05	FT3	6.31217	1.77878e-10	1.88683e-07
s__Streptococcus_caecimuris	Tg	0.27853	1.92697e-10	2.02251e-07
s__Streptococcus_sp._KS_6	T4	0.11142	2.07556e-10	2.15577e-07
s__Streptococcus_sp._CCH5-D3	FT3	12.2771	2.5998e-10	2.67243e-07
s__Roseburia_sp._AF25-15LB	Tg	0.03443	2.92729e-10	2.97837e-07
s__Streptococcus_xiaochunlingii	Tg	0.40999	3.59505e-10	3.62084e-07
s__Streptococcus_sp._3.1	Tg	0.09775	4.75723e-10	4.69647e-07
s__Streptococcus_sp._SP4	Tg	0.03478	4.74272e-10	4.69647e-07
s__Collinsella_sp._AF08-23	TSH	76.1158	6.12161e-10	5.98417e-07
s__Rothia_sp._HMSC075F09	Tg	0.07195	8.4725e-10	8.17177e-07
s__Pseudomonas_sp._TAA207	T3	-1.00764	8.52336e-10	8.17177e-07
s__Streptococcus_saliviloxodontae	T4	0.31004	9.536e-10	9.05556e-07
s__Pseudomonas_sp._TAA207	FT3	0.46518	9.63757e-10	9.06568e-07
s__Streptococcus_sp._HMSC066E07	T3	-25.6829	1.04271e-09	9.71672e-07
s__Streptococcus_sp._KS_6	FT4	-0.9424	1.20661e-09	1e-06
s__Brevibacillus_nitrificans	Tg	0.01263	1.26338e-09	1e-06
s__Streptococcus_pseudoporcinus	T3	-7.80284	1.30989e-09	1e-06
s__Klebsiella_sp._OBRC7	FT4	-1.91426	2.11275e-09	2e-06
s__Streptococcus_sp._SV1	T3	-0.73647	2.19442e-09	2e-06
s__Rothia_sp._HMSC071B01	Tg	0.23956	1.83003e-09	2e-06
s__Streptococcus_sp._HMSC078D09	Tg	0.35003	2.31362e-09	2e-06
s__Streptococcus_sp._HMSC065E03	Tg	0.14402	2.65952e-09	2e-06
s__Streptococcus_sp._AS14	FT3	3.17224	3.08899e-09	3e-06
s__Natranaerobius_thermophilus	Tg	0.00373	3.7915e-09	3e-06
s__Streptococcus_sp._HMSC061E03	Tg	0.34228	4.04304e-09	3e-06
s__Psychroserpens_sp.	FT4	-0.39713	4.84051e-09	4e-06
s__Streptococcus_sp._FDAARGOS_146	T4	0.07004	5.23618e-09	4e-06
s__Streptococcus_sp._HMSC034B05	T3	-12.4509	4.48456e-09	4e-06
s__Streptococcus_sp._HMSC066E07	FT3	11.3562	5.12962e-09	4e-06
s__Brevibacillus_sp._HB2.2	Tg	0.03923	4.43723e-09	4e-06
s__Bacteroides_cutis	T3	-8.49167	4.69324e-09	4e-06
s__Streptococcus_australis	Tg	7.14674	4.97916e-09	4e-06
s__Staphylococcus_argenteus	Tg	0.00337	5.75765e-09	5e-06
s__Neisseria_sp._HMSC06F02	Tg	0.1811	6.39271e-09	5e-06
s__Peptoniphilus_sp._DNF00840	FT3	1.66044	7.23867e-09	6e-06
s__Klebsiella_sp._K5-122	FT3	0.12796	7.46384e-09	6e-06
s__Siphoviridae_sp._ctxvK3	T3	-30.3958	1.17912e-08	9e-06
s__Streptococcus_sp._BS35b	FT3	0.80855	1.14193e-08	9e-06
s__Peptoniphilus_sp._DNF00840	T3	-3.4999	1.54038e-08	1.2e-05
s__Aeromonas_caviae	FT3	5.1216	1.57009e-08	1.2e-05
s__Streptococcus_sp._AS14	T3	-6.48954	1.74889e-08	1.3e-05
s__Streptococcus_sp._FDAARGOS_146	FT4	-0.59529	2.04047e-08	1.5e-05
s__Streptococcus_satellite_phage_Javan364	T4	0.00159	2.17696e-08	1.6e-05
s__Streptococcus_saliviloxodontae	FT4	-2.50372	2.13259e-08	1.6e-05
s__Streptococcus_sp._bf_0095	Tg	0.01401	2.16586e-08	1.6e-05
s__Streptococcus_sp._HMSC36C04	T4	0.22409	2.64405e-08	1.9e-05
s__Streptococcus_sp._DFI.7.26	Tg	0.18868	2.72317e-08	1.9e-05
s__Streptococcus_sp._23.2	FT4	-12.5904	3.08447e-08	2.2e-05
s__Streptococcus_sp._1001283B150225_161107_H12	Tg	0.3845	3.13343e-08	2.2e-05
s__Streptococcus_koreensis	Tg	3.51413	3.29933e-08	2.3e-05
s__Actinobacillus_porcinus	T3	-0.8375	3.96002e-08	2.7e-05
s__Sporolituus_thermophilus	Tg	0.00295	3.96024e-08	2.7e-05
s__Streptococcus_sp._HMSC36C04	FT4	-1.9458	4.9894e-08	3.3e-05
s__Streptococcus_sp._LPB0220	Tg	0.36541	4.86372e-08	3.3e-05
s__Streptococcus_sp._HMSC074F05	Tg	0.23618	4.84394e-08	3.3e-05
s__Leuconostoc_palmae	Tg	0.0144	4.85426e-08	3.3e-05
s__Streptococcus_sp._AS20	T3	-22.0232	5.23194e-08	3.5e-05
s__Aeromonas_caviae	T3	-10.5927	5.63855e-08	3.7e-05
s__Pseudoclavibacter_alba	T4	0.05882	5.82192e-08	3.8e-05
s__Paenibacillus_caui	T3	-2.44935	6.18644e-08	4e-05
s__Pseudoclavibacter_alba	FT4	-0.51953	6.62042e-08	4.2e-05
s__Streptococcus_sp._CF8-6	FT4	-0.45525	6.47165e-08	4.2e-05
s__Klebsiella_sp._OBRC7	T4	0.19285	7.09371e-08	4.5e-05
s__Streptococcus_sp._BS35b	T3	-1.63811	7.59476e-08	4.8e-05
s__Streptococcus_sp._343_SSPC	Tg	0.36345	7.95355e-08	5e-05
s__Streptococcus_pseudoporcinus	FT4	-0.91873	8.37463e-08	5.2e-05
s__Carjivirus_hominis	Tg	1.56087	8.73474e-08	5.4e-05
s__Clostridium_sp._CAG:253	Tg	1.36268	1.15218e-07	7.1e-05
s__Arcanobacterium_sp.	Tg	0.01566	1.15622e-07	7.1e-05
s__Streptococcus_sp._BCA20	T3	-17.7639	1.3851e-07	8.4e-05
s__Rodentibacter_sp._JRC1	FT3	1.46328	1.4071e-07	8.5e-05
s__Tepidimonas_aquatica	FT3	0.4444	1.39916e-07	8.5e-05
s__Siphoviridae_sp._ct0zh2	TSH	0.44169	1.53758e-07	9.2e-05
s__Periweissella_fabaria	Tg	0.05929	1.78112e-07	0.000106
s__Streptococcus_downii	Tg	0.02185	1.92336e-07	0.000113
s__Streptococcus_sp._AC15	FT4	-0.30202	2.05728e-07	0.000121
s__Streptococcus_satellite_phage_Javan364	FT4	-0.01292	2.78799e-07	0.000163
s__Streptococcus_sp._HMSC066E07	T4	0.32139	3.41072e-07	0.000198
s__Psychroserpens_sp.	T4	0.03862	3.56686e-07	0.000206
s__Streptococcus_sp._23.2	T4	1.29803	3.62135e-07	0.000206
s__Siphoviridae_sp._ctXQ014	Tg	0.00835	3.59965e-07	0.000206
s__Streptococcus_pseudoporcinus	FT3	2.99865	3.64558e-07	0.000207
s__Streptococcus_sp._AM28-20	Tg	0.59108	3.69838e-07	0.000208
s__Bacteroides_cutis	FT3	3.38261	3.78989e-07	0.000212
s__Tepidimonas_aquatica	T3	-0.91912	4.2951e-07	0.000238
s__Streptococcus_sp._AS20	FT3	9.42164	4.48072e-07	0.000247
s__Streptococcus_periodonticum	T3	-73.0022	5.02963e-07	0.000276
s__Streptococcus_sp._HMSC066E07	FT4	-2.80665	5.08881e-07	0.000277
s__Streptococcus_sp._AC15	T4	0.03285	5.13352e-07	0.000278
s__Streptococcus_parasuis	T3	-17.6704	5.17944e-07	0.000279
s__Streptococcus_ilei	Tg	3.38426	5.83775e-07	0.000313
s__Streptococcus_sp._BCA20	FT3	7.73994	6.72954e-07	0.000359
s__Streptococcus_sp._HMSC057G03	Tg	0.1226	6.84671e-07	0.000363
s__Streptococcus_sp._CM7	T3	-7.13152	7.72923e-07	0.000406
s__Phocaeicola_barnesiae	TSH	74.5255	8.29329e-07	0.000433
s__Streptococcus_sp._SN3	T3	-2.37335	8.43668e-07	0.000438
s__Streptococcus_sp._449_SSPC	T3	-90.0381	8.57239e-07	0.000443
s__Streptococcus_sp._CCH8-G7	FT3	2.14637	8.72873e-07	0.000449
s__Enterobacter_sp._JBIWA003	T4	0.06995	8.91822e-07	0.000456
s__Anaerococcus_octavius	Tg	0.00434	9.78533e-07	0.000498
s__Streptococcus_sp._LPB0406	Tg	0.33892	1e-06	0.000509
s__Yersinia_intermedia	T3	-17.2052	1e-06	0.000511
s__Listeria_monocytogenes	Tg	3.61131	1e-06	0.000541
s__Streptococcus_sp._IMAU_99161	Tg	0.16505	1e-06	0.000541
s__Streptococcus_sp._HMSC072G04	Tg	0.40392	1e-06	0.000588
s__Yersinia_intermedia	FT3	7.91283	1e-06	0.000594
s__Rothia_sp._RSM482	Tg	0.0123	1e-06	0.000625
s__Tepidimonas_aquatica	FT4	-0.11755	1e-06	0.000686
s__Streptococcus_sp._CCH5-D3	FT4	-2.67035	1e-06	0.000699
s__Pseudomonas_sp._TAA207	T4	0.0118	1e-06	0.000709
s__Streptococcus_sp._SN3	FT3	1.07352	1e-06	0.000709
s__Enterococcus_sp._C1	Tg	0.07372	1e-06	0.000709
s__Corynebacterium_gerontici	Tg	0.01045	2e-06	0.000716
s__Klebsiella_sp._K5-122	T3	-0.22661	2e-06	0.000782
s__Edwardsiella_anguillarum	FT3	1.6328	2e-06	0.000782
s__Streptococcus_constellatus	T3	-541.958	2e-06	0.000788
s__Streptococcus_sp._HMSC067A03	T3	-9.07599	2e-06	0.000803
s__Streptococcus_sp._HMSC065C01	Tg	0.19243	2e-06	0.000815
s__Streptococcus_sp._CF8-6	T4	0.04503	2e-06	0.000836
s__Streptococcus_sp._AM43-2AT	Tg	0.54906	2e-06	0.000849
s__Streptococcus_sp._210928-DFI.4.42	Tg	0.11692	2e-06	0.000867
s__Maribacter_sp.	FT3	1.81493	2e-06	0.000882
s__Streptococcus_sp._CCH8-G7	T3	-4.47492	2e-06	0.000889
s__Streptococcus_sp._AS14	FT4	-0.72897	2e-06	0.000899
s__Caldibacillus_debilis	TSH	0.58922	2e-06	0.000938
s__Oribacterium_sp._C9	Tg	0.08821	2e-06	0.000969
s__Streptococcus_sanguinis	FT3	294.613	2e-06	0.001031
s__Streptococcus_sp._CCH8-C6	FT3	1.75402	2e-06	0.001073
s__Streptococcus_hominis	T3	-32.6592	2e-06	0.00109
s__Streptococcus_sp._DD11	T3	-6.90912	3e-06	0.001131
s__Streptococcus_sp._449_SSPC	FT3	39.6292	3e-06	0.001214
s__Loigolactobacillus_binensis	FT4	-0.49976	3e-06	0.001401
s__Streptococcus_sp._CM7	FT3	3.0991	3e-06	0.001434
s__Arthrobacter_sp._Hiyo1	Tg	0.04506	4e-06	0.001682
s__Pseudomonas_sp._FW306-02-H05-AA	T3	-10.6367	4e-06	0.0017
s__Streptococcus_sp._CCH5-D3	T4	0.28715	4e-06	0.001737
s__Anaerococcus_sp._Marseille-P3915	Tg	0.00572	4e-06	0.001737
s__Streptococcus_sanguinis	T3	-618.199	4e-06	0.001805
s__Streptococcus_periodonticum	FT3	30.7226	5e-06	0.001909
s__Peptoniphilus_sp._DNF00840	T4	0.04246	5e-06	0.001924
s__Pseudomonas_sp._FW306-02-H05-AA	FT3	4.87311	5e-06	0.002094
s__Tepidimonas_aquatica	T4	0.0125	5e-06	0.002111
s__Siphoviridae_sp._ctkJH11	TSH	4.7155	5e-06	0.002179
s__Streptococcus_sp._HMSC078H03	T3	-89.8816	5e-06	0.00223
s__Lederbergvirus_Sf6	FT3	5.68524	6e-06	0.002423
s__Siphoviridae_sp._ctxvK3	T4	0.36062	6e-06	0.002494
s__Streptococcus_hominis	FT3	14.4805	6e-06	0.002538
s__Enterobacter_sp._JBIWA003	FT4	-0.56633	7e-06	0.002713
s__Streptococcus_sp._HSISM1	Tg	1.62212	7e-06	0.002745
s__Loigolactobacillus_binensis	T4	0.05434	7e-06	0.002749
s__Streptococcus_sp._HMSC067A03	FT3	3.92721	7e-06	0.002924
s__Streptococcus_sp._HF-100	T3	-41.9648	8e-06	0.002987
s__Bibersteinia_trehalosi	TSH	0.13607	8e-06	0.002987
s__Streptococcus_sp._CF8_St5-11	FT3	0.29899	8e-06	0.002988
s__Streptococcus_sp._HMSC076C09	Tg	0.10412	8e-06	0.00299
s__Streptococcus_sp._AS20	T4	0.2708	8e-06	0.003122
s__Rothia_santali	Tg	0.00387	8e-06	0.003221
s__Inconstantimicrobium_porci	TSH	5.30569	9e-06	0.003254
s__Streptococcus_pseudoporcinus	T4	0.08513	9e-06	0.00333
s__Rosenbergiella_metrosideri	FT3	0.94453	9e-06	0.00333
s__Streptococcus_sp._FDAARGOS_192	T3	-200.107	9e-06	0.0035
s__Streptococcus_sp._HMSC073D05	Tg	0.27257	1e-05	0.003617
s__Streptococcus_periodonticum	T4	0.96333	1.1e-05	0.00389
s__Pectobacterium_atrosepticum	FT4	-0.52688	1.2e-05	0.004212
s__Streptococcus_sp._BCA20	FT4	-1.96891	1.2e-05	0.004281
s__Streptococcus_parasanguinis	Tg	43.0985	1.3e-05	0.004543
s__Streptococcus_sp._HMSC034A12	T3	-1.92924	1.3e-05	0.004575
s__Dialister_micraerophilus	T3	-8.14436	1.3e-05	0.004587
s__Streptococcus_sp._SM3	Tg	0.73379	1.3e-05	0.00479
s__Streptococcus_sp._HMSC072D03	T3	-195.897	1.4e-05	0.004856
s__Streptococcus_phage_Javan363	FT3	0.04191	1.4e-05	0.004899
s__Streptococcus_anginosus	T3	-4018.2	1.5e-05	0.005306
s__Streptococcus_sp._10.1	FT3	1.48032	1.5e-05	0.005306
s__Streptococcus_sp._CF8_St5-11	T3	-0.62311	1.5e-05	0.005321
s__Butyricicoccus_sp._OF10-2	T4	-1.80912	1.5e-05	0.005321
s__Streptococcus_vaginalis	T3	-1.64199	1.6e-05	0.005426
s__Butyricicoccus_sp._OF10-2	FT4	16.0156	1.6e-05	0.005507
s__Streptococcus_sp._BS35b	FT4	-0.17467	1.6e-05	0.005602
s__Streptococcus_sp._BCA20	T4	0.21795	1.7e-05	0.005677
s__Streptococcus_sp._HMSC034E12	T3	-3.77816	1.7e-05	0.005788
s__Candidatus_Filomicrobium_marinum	T4	-0.02657	1.7e-05	0.005826
s__Streptococcus_sp._HMSC034A12	T4	0.02873	1.7e-05	0.005895
s__Peptoniphilus_sp._DNF00840	FT4	-0.35141	1.8e-05	0.006128
s__Streptococcus_sp._10.1	T3	-3.16415	1.8e-05	0.006128
s__Pandoraea_cepalis	T4	-0.02135	1.9e-05	0.006265
s__Streptococcus_sp._HF-2466	T3	-51.4178	1.9e-05	0.006353
s__Streptococcus_sp._OBRC6	T3	-13.104	1.9e-05	0.006458
s__Lachnoclostridium_sp._An138	Tg	0.32243	2e-05	0.00653
s__Streptococcus_constellatus	FT3	221.994	2.1e-05	0.006893
s__Streptococcus_periodonticum	FT4	-8.23157	2.2e-05	0.007045
s__Methanobrevibacter_oralis	T3	-28.16	2.3e-05	0.007341
s__[Haemophilus]_ducreyi	FT3	0.28736	2.3e-05	0.007358
s__Candidatus_Agathobaculum_merdigallinarum	T4	-0.13402	2.3e-05	0.007365
s__Methanobrevibacter_oralis	FT3	12.9927	2.4e-05	0.007793
s__Streptococcus_sp._HMSC10E12	T3	-236.506	2.7e-05	0.008628
s__Aeromonas_caviae	FT4	-1.08534	2.8e-05	0.008871
s__Streptococcus_sp._DD11	FT3	2.83812	2.8e-05	0.0089
s__Siphoviridae_sp._ctNU74	TSH	4.56382	2.8e-05	0.008915
s__Helicobacter_pylori	Tg	8.85928	2.9e-05	0.008969
s__Fibrobacter_sp._UWT3	FT4	-0.28163	2.9e-05	0.009178
s__Faecalibacterium_sp._BIOML-A1	FT4	10.972	2.9e-05	0.009178
s__Paenibacillus_sp._598K	FT3	0.83862	3e-05	0.009277
s__Enterobacter_cloacae_complex_sp._P27C	Tg	0.00817	3e-05	0.009409
s__Streptococcus_sp._AS20	FT4	-2.23864	3.1e-05	0.009486
s__Butyricicoccus_sp._AF10-3	T4	-1.33525	3.2e-05	0.009705
s__Streptococcus_sp._CCH8-G7	FT4	-0.52308	3.2e-05	0.009732
s__Streptococcus_phage_Javan363	T3	-0.08643	3.2e-05	0.009826
s__Neisseria_sp._HMSC063B05	T3	-7.2234	3.2e-05	0.009899
s__Dialister_micraerophilus	FT3	3.58538	3.3e-05	0.009991
s__Yersinia_aleksiciae	FT4	-0.94294	3.3e-05	0.010004
s__Butyricicoccus_sp._TM10-16AC	T4	-0.20001	3.3e-05	0.010067
s__Vulcanibacillus_modesticaldus	Tg	0.00271	3.4e-05	0.010176
s__Streptococcus_sanguinis	FT4	-74.5313	3.5e-05	0.01034
s__Streptococcus_sp._HF-100	T4	0.58629	3.5e-05	0.01034
s__Peptoniphilus_duerdenii	T4	0.18771	3.5e-05	0.010347
s__Streptococcus_sp._449_SSPC	FT4	-10.0976	3.5e-05	0.010371
s__Streptococcus_sp._HMSC034A12	FT4	-0.24513	3.5e-05	0.010407
s__Peptoniphilus_coli	Tg	0.02513	3.5e-05	0.010407
s__Candidatus_Onthoplasma_faecigallinarum	Tg	0.18045	3.6e-05	0.010441
s__Streptococcus_sp._CCH8-C6	FT4	-0.44358	3.6e-05	0.010472
s__Streptococcus_sp._HMSC077D04	Tg	0.02308	3.6e-05	0.010472
s__Butyricicoccus_sp._AF22-28AC	T4	-1.7768	3.7e-05	0.01066
s__Streptococcus_sp._AS14	T4	0.07089	3.7e-05	0.010727
s__Granulicatella_elegans	Tg	0.06029	3.7e-05	0.010727
s__Streptococcus_sp._CCH8-C6	T3	-3.28688	3.9e-05	0.011182
s__Siphoviridae_sp._ctxvK3	FT4	-2.89786	4e-05	0.011348
s__Streptococcus_sp._HMSC078H03	FT3	37.3094	4.3e-05	0.012241
s__CrAssphage_sp._C0521BD4	Tg	2.92509	4.4e-05	0.012364
s__Streptococcus_sp._DD11	FT4	-0.79964	4.6e-05	0.013015
s__Holdemanella_hominis	FT3	159.089	4.7e-05	0.013036
s__Butyricicoccus_sp._AF24-19AC	FT4	13.1186	4.7e-05	0.01317
s__Pantoea_coffeiphila	FT3	2.20712	4.8e-05	0.013255
s__Bacteroides_sp._OttesenSCG-928-D19	TSH	0.06177	5e-05	0.013685
s__Streptococcus_vaginalis	T4	0.02329	5e-05	0.013846
s__Streptococcus_sp._HF-100	FT4	-5.0767	5.3e-05	0.014378
s__Candidatus_Agathobaculum_merdigallinarum	FT4	1.13115	5.4e-05	0.014803
s__CrAssphage_sp._C0526BW15	Tg	4.90888	5.4e-05	0.014803
s__Prevotella_sp._P2-180	T3	152.71	5.5e-05	0.014812
s__Collinsella_stercoris	TSH	56.2382	5.7e-05	0.015306
s__Streptococcus_sp._HF-2466	T4	0.73168	5.7e-05	0.015318
s__Streptococcus_sp._4477	Tg	0.01236	6e-05	0.016133
s__Bacillus_sp._349Y	T3	-7.20261	6.1e-05	0.016317
s__Pauljensenia_sp._UMB1177	FT4	-0.10611	6.1e-05	0.016317
s__Dialister_micraerophilus	T4	0.11273	6.4e-05	0.016788
s__Faecalibacterium_sp._AF27-11BH	FT4	157.216	6.3e-05	0.016788
s__Cellulomonas_carbonis	T3	764.098	6.4e-05	0.016788
s__Bacteroides_cutis	T4	0.0861	6.5e-05	0.017115
s__Streptococcus_sp._FDAARGOS_192	FT3	83.0467	6.7e-05	0.017552
s__Streptococcus_sp._Marseille-P7375	FT4	-0.52743	6.8e-05	0.017677
s__Butyricicoccus_sp._OF27-2pH9A	FT4	17.1997	7.1e-05	0.018299
s__Streptococcus_intermedius	T3	-299.313	7e-05	0.018299
s__Holdemanella_sp._DFI.5.55	FT3	30.4362	7.1e-05	0.018299
s__Parabacteroides_sp._AF39-10AC	Tg	0.19398	7.1e-05	0.018336
s__Pseudodesulfovibrio_profundus	T4	-0.03511	7.4e-05	0.018938
s__Streptococcus_constellatus	T4	6.74326	7.4e-05	0.019039
s__Ruminococcus_sp._CAG:108	Tg	3.74574	7.5e-05	0.019274
s__Sulfurihydrogenibium_yellowstonense	T4	-0.06575	7.6e-05	0.019284
s__Streptococcus_sp._HMSC034B05	T4	0.12475	7.7e-05	0.019597
s__Streptococcus_sp._HF-100	FT3	17.0927	7.8e-05	0.019635
s__Faecalibacterium_sp.	FT4	5008.96	7.8e-05	0.019659
s__Streptococcus_gordonii	FT4	-151.442	7.8e-05	0.019659
s__Faecalibacterium_sp._Marseille-Q4896	FT4	113.707	7.9e-05	0.019744
s__Peptoniphilus_duerdenii	T3	-11.7967	8e-05	0.020004
s__Faecalibacterium_sp._BIOML-A4	FT4	14.5653	8.2e-05	0.020362
s__Streptococcus_sp._DD11	T4	0.08703	8.3e-05	0.020413
s__Butyricicoccus_sp._AM05-1	T4	-1.84179	8.2e-05	0.020413
s__Faecalibacterium_sp._I4-3-84	FT4	78.3396	8.4e-05	0.020678
s__Streptococcus_viridans	Tg	0.15199	8.8e-05	0.021546
s__Streptococcus_sp._CM7	FT4	-0.75341	8.8e-05	0.021578
s__Streptococcus_sp._HMSC034A12	FT3	0.79876	9.1e-05	0.022065
s__Faecalibacterium_sp._OF03-6AC	FT4	22.7341	9.3e-05	0.022716
s__Streptomyces_rimosus	T3	-70.851	9.5e-05	0.022992
s__Streptococcus_sp._CM7	T4	0.0845	9.5e-05	0.023096
s__Mucinivorans_hirudinis	Tg	0.06859	9.8e-05	0.023658
s__Streptococcus_salivarius	T3	-30934.1	9.9e-05	0.023674
s__Streptococcus_sp._HSISS1	T3	-277.709	9.9e-05	0.023674
s__Caudovirales_sp._ctU7I6	FT4	1.62063	9.9e-05	0.023674
s__Streptococcus_constellatus	FT4	-58.6998	0.0001	0.023889
s__Pandoraea_cepalis	FT4	0.17163	0.000101	0.023896
s__Streptococcus_sp._Marseille-Q3604	T3	-83.0509	0.000101	0.024029
s__Butyricicoccus_sp._TM10-16AC	FT4	1.65826	0.000102	0.024118
s__Yersinia_aleksiciae	T4	0.09923	0.000103	0.024212
s__Streptococcus_sp._HMSC072D03	FT3	80.6328	0.000105	0.024652
s__Streptococcus_anginosus	FT3	1662.69	0.000105	0.024652
s__Streptococcus_sp._HMSC034E12	FT3	1.56909	0.000109	0.025389
s__Streptococcus_sp._HMSC064H09	T3	-114.459	0.000109	0.025389
s__Streptococcus_sp._HMSC067A03	T4	0.10999	0.000114	0.026243
s__Candidatus_Filomicrobium_marinum	FT4	0.21061	0.000117	0.026666
s__Streptococcus_anginosus	FT4	-478.814	0.000117	0.026751
s__Butyricicoccus_sp._AM18-35	T4	-2.2257	0.000118	0.026844
s__Streptococcus_sp._SP1	Tg	0.06032	0.000119	0.02695
s__Dialister_micraerophilus	FT4	-0.96115	0.000119	0.027024
s__Streptococcus_anginosus	T4	53.7976	0.000123	0.02772
s__Streptococcus_sp._HMSC034E12	FT4	-0.4515	0.000123	0.02772
s__Streptococcus_sp._OBRC6	FT3	5.42625	0.000128	0.0284
s__Butyricicoccus_sp._AF10-3	FT4	10.8747	0.000128	0.0284
s__Streptococcus_sp._15.1	FT3	7.67358	0.000127	0.0284
s__Streptococcus_lactarius	Tg	0.29189	0.000127	0.0284
s__Butyricicoccus_sp.	FT4	395.955	0.000128	0.028432
s__Streptococcus_vaginalis	FT4	-0.19467	0.00013	0.028692
s__Streptococcus_parasuis	T4	0.20174	0.000131	0.028873
s__Klebsiella_sp._Ap-874	Tg	0.01545	0.000133	0.029133
s__Streptococcus_gordonii	T3	-1087.33	0.000137	0.029939
s__Myoviridae_sp._ct5Tq8	FT3	11.2705	0.000137	0.029939
s__Enterococcus_sp._CR-Ec1	Tg	0.0446	0.000138	0.03
s__Streptococcus_sp._HF-2466	FT4	-6.1261	0.000142	0.030769
s__Streptococcus_sp._CCH8-H5	Tg	0.50754	0.000144	0.031132
s__Streptococcus_sp._SV1	FT4	-0.06152	0.000146	0.031223
s__Streptococcus_sp._FDAARGOS_192	FT4	-22.929	0.000145	0.031223
s__Persephonella_marina	Tg	0.03897	0.000145	0.031223
s__Klebsiella_sp._K5-122	T4	0.00269	0.00015	0.031852
s__[Clostridium]_symbiosum	T3	1193.85	0.00015	0.031907
s__Streptococcus_sp._HMSC071H03	T3	-36.6861	0.000153	0.032289
s__Actinomyces_ruminicola	FT4	3.48639	0.000157	0.032879
s__Streptococcus_sp._HMSC078H03	FT4	-9.95187	0.000163	0.034044
s__Butyricicoccus_sp._BIOML-A1	FT4	8.59266	0.000165	0.034372
s__Acetivibrio_mesophilus	T3	7.25314	0.000168	0.034989
s__Streptococcus_sp._HMSC034B05	FT4	-1.05173	0.000169	0.035
s__Streptococcus_sp._SN3	T4	0.02717	0.00017	0.035065
s__Ruminococcus_sp._AF16-40	Tg	3.56907	0.00017	0.035065
s__Pseudomonas_sp._TAA207	FT4	-0.08105	0.000171	0.0351
s__Faecalibacterium_sp._BIOML-A2	FT4	10.018	0.000173	0.035324
s__Streptococcus_sp._15.1	T3	-16.2248	0.000174	0.035431
s__Neisseria_subflava	FT3	1.94595	0.000177	0.035866
s__Clostridium_uliginosum	Tg	0.03919	0.000177	0.035866
s__Klebsiella_sp._K5-122	FT4	-0.02361	0.000178	0.036022
s__Candidatus_Merdenecus_merdavium	T3	9.66067	0.00018	0.03627
s__Butyricicoccus_sp._AM32-19	T4	-1.5602	0.000185	0.037011
s__Faecalibacterium_sp._HTF-F	FT4	36.6975	0.000186	0.037095
s__Streptococcus_sp._HMSC067A03	FT4	-0.9436	0.000188	0.037187
s__Streptococcus_sp._HMSC034E12	T4	0.04945	0.000188	0.037187
s__Limosilactobacillus_reuteri	T3	-408.139	0.000192	0.037711
s__Butyricicoccus_sp._BIOML-A1	T4	-0.9578	0.000194	0.037796
s__Butyricicoccus_sp._GAM44	T4	-0.7073	0.000194	0.037796
s__Butyricicoccus_faecihominis	T4	-3.67355	0.000196	0.038141
s__Acidaminococcus_sp._AM05-11	TSH	2.26158	0.000196	0.038141
s__Paraliobacillus_quinghaiensis	FT4	-9.28559	0.000197	0.03829
s__Faecalibacterium_sp._I3-3-89	FT4	12.7455	0.000201	0.03884
s__Streptococcus_sp._HSISS2	T3	-266.409	0.000208	0.040028
s__Faecalibacterium_sp._AF10-46	FT4	87.2016	0.000209	0.040073
s__Rubrivivax_sp._A210	T4	-0.0126	0.00021	0.040274
s__[Clostridium]_cellulosi	FT4	5.61069	0.000212	0.040402
s__Peptoniphilus_rachelemmaiella	Tg	0.01953	0.000212	0.040402
s__Chromobacterium_violaceum	FT4	0.36619	0.000215	0.040703
s__Cardiobacterium_hominis	T3	0.30337	0.000215	0.040703
s__Fibrobacter_sp._UWT3	T4	0.02799	0.000217	0.040861
s__Rodentibacter_sp._JRC1	T3	-2.18806	0.000218	0.041097
s__Streptococcus_halichoeri	T3	-39.3097	0.00022	0.04126
s__Streptococcus_sp._C150	T3	-227.397	0.000225	0.041947
s__Neisseria_sp._HMSC063B05	FT3	2.95785	0.000227	0.042239
s__Methanohalophilus_portucalensis	Tg	0.01871	0.000227	0.042239
s__Streptococcus_intermedius	FT4	-37.1666	0.000232	0.042931
s__Butyricicoccus_sp.	T4	-42.7813	0.000238	0.043559
s__Streptococcus_sp._HMSC056D07	T3	-2.57521	0.000236	0.043559
s__Candidatus_Faecalibacterium_faecipullorum	FT4	1.53059	0.00024	0.043909
s__Streptococcus_sp._SI1	T3	-1.9407	0.000246	0.044892
s__Salipiger_bermudensis	FT4	1.94301	0.00025	0.045529
s__Streptococcus_sp._HMSC10E12	FT3	95.1199	0.000254	0.046092
s__Faecalibacterium_hattorii	FT4	15.7516	0.000254	0.046092
s__Streptococcus_sp._OBRC6	FT4	-1.50018	0.000256	0.046193
s__Streptococcus_sp._HF-2466	FT3	20.2679	0.000257	0.046285
s__Streptococcus_sp._OBRC6	T4	0.16902	0.000257	0.046285
s__Isoptericola_cucumis	FT3	0.31222	0.000261	0.046801
s__Butyricicoccus_sp._OF27-2pH9A	T4	-1.77613	0.000263	0.047024
s__Butyricicoccus_faecihominis	FT4	31.9121	0.000264	0.047209
s__Lawsonibacter_sp._DFI.5.51	Tg	0.2128	0.000265	0.047246
s__Streptococcus_sp._ACS2	T3	-170.688	0.000269	0.047899
* Statistically significant associations (q-value < 0.05) between microbial species and thyroid function indices, as identified by MaAsLin2 analysis, with sex, age, and BMI included as covariates. The Coefficient column represents the effect size of the association, and the q-value column denotes the corrected P-value.
